# Supplementary material for: Comparison of Unilateral and Bilateral Jump Training on Physical Performance Adaptations in Prepubertal and Pubertal Youth Soccer Players
Source: J Funct Morphol Kinesiol. 2026 Apr 1;11(2):146. doi: 10.3390/jfmk11020146 (PMC13108049; doi:10.3390/jfmk11020146)
Supplement: Supplementary file 1 [file jfmk-11-00146-s001.zip]

Archive with 1 entries (1 files):
- jfmk-4220583-supplementary.pdf
